# Supplementary material for: An Observational Study of the Role of Adiponectin and Vitamin D in Pediatric Asthma and Obesity
Source: Children (Basel). 2026 Apr 7;13(4):514. doi: 10.3390/children13040514 (PMC13114742; doi:10.3390/children13040514)
Supplement: Supplementary file 1 [file children-13-00514-s001.zip]

Archive with 1 entries (1 files):
- children-4193387-supplementary.pdf
